# Supplementary material for: An optimized method for obtaining clinical‐grade specific cell subpopulations from human umbilical cord‐derived mesenchymal stem cells
Source: Cell Prolif. 2022 Jun 29;55(10):e13300. doi: 10.1111/cpr.13300 (PMC9528761; doi:10.1111/cpr.13300)
Supplement: Supplementary file 1 — Figure S1 Characteristics and differentiation potential of clinical‐grade hUC‐MSCs. (A) Representative optical, morphological images of primary clinical‐grade hUC‐MSCs of Passage 2 to Passage 5 derived from optimized tissue blocks (magnification: ×100). (B) Differentiation potential of hUC‐MSCs into mesodermal lineages. Representative images of hUC‐MSCs differentiated into adipocytes, osteocytes and chondrocytes are shown as indicated. Fat droplets were stained with Oil red O. Calcium phosphate deposits were stained with ALP and Alizarin Red. Proteoglycans with Toluidine Blue and Alcian Blue. (C) Flow cytometric analysis showed hUC‐MSCs were positive for mesenchymal lineage markers (CD73, CD90 and CD105), negative for haematopoietic and endothelial markers (CD34, CD45, CD19 and CD14), and negative for HLA‐DR. (D) Immunofluorescence staining of hUC‐MSCs showed they were positive for mesenchymal markers of α‐SMA (green) and Vimentin (red) and negative for epithelial markers of CK18 and E‐cadherin (scale bar = 100 μm). [file CPR-55-e13300-s007.zip]

Archive with 6 entries (6 files):
- Figure S1.tif
- Figure S1D--CK18.png
- Figure S1D--DAPI.png
- Figure S1D--E-cadherin.png
- Figure S1D--Merge.png
- The raw data for Figure S1D and Figure S3 of Cellprol-6987-22.R1.pptx
