# Supplementary material for: An optimized method for obtaining clinical‐grade specific cell subpopulations from human umbilical cord‐derived mesenchymal stem cells
Source: Cell Prolif. 2022 Jun 29;55(10):e13300. doi: 10.1111/cpr.13300 (PMC9528761; doi:10.1111/cpr.13300)
Supplement: Supplementary file 3 — Figure S3 AO and PI were used to detect the viability of the cells. AO and PI were used to detect the viability of the cells to label live cells and necrotic cells in the three groups, respectively. The lower right corner of Brightfield (BR) is the diameter distribution diagram (the abscissa is Cell Size/μm, and the ordinate is Count). The lower right corner of the AO and PI fluorescence is the fluorescence intensity distribution diagram (the abscissa is Relative Fluorescent Intensity/RFU, and the ordinate is Count). [file CPR-55-e13300-s001.zip]

Archive with 12 entries (12 files):
- AO (Figure S3-Assessment after incubation-7AAD).png
- AO fluorescence intensity (Figure S3-Assessment after incubation-7AAD).png
- AO-selected view (Figure S3-Assessment after incubation-7AAD).png
- BR (Figure S3-Assessment after incubation-7AAD).jpg
- BR-selected view (Figure S3-Assessment after incubation-7AAD).jpg
- Cell Diameter (Figure S3-Assessment after incubation-7AAD).png
- Figure S3.tif
- Merge (Figure S3-Assessment after incubation-7AAD).jpg
- Merge-selected view (Figure S3-Assessment after incubation-7AAD).jpg
- PI (Figure S3-Assessment after incubation-7AAD).png
- PI fluorescence intensity (Figure S3-Assessment after incubation-7AAD).png
- PI--selected view (Figure S3-Assessment after incubation-7AAD).png
