# Supplementary material for: An optimized method for obtaining clinical‐grade specific cell subpopulations from human umbilical cord‐derived mesenchymal stem cells
Source: Cell Prolif. 2022 Jun 29;55(10):e13300. doi: 10.1111/cpr.13300 (PMC9528761; doi:10.1111/cpr.13300)
Supplement: Supplementary file 5 — Figure S5 After the three groups of cells were sorted, the growth changes of the cells from 0 to 84 h (Detailed in the supplement Video). After flow sorting, CD106+ hUC‐MSCs from the three treatment groups were seeded and observed in real‐time using a living cell analyser and then took photos per 12 h. This video shows the photos of cells in three groups taken at different time points from 0 to 84 h (scale bar = 400 μm). The 7AAD and MACS groups gradually became denser compared with the CON group. [file CPR-55-e13300-s002.zip]

Archive with 10 entries (10 files):
- Figure S1.tif
- Figure S1D--CK18.png
- Figure S1D--DAPI.png
- Figure S1D--E-cadherin.png
- Figure S1D--Merge.png
- Figure S5 7AAD group.mp4
- Figure S5 CON group.mp4
- Figure S5 MACS group.mp4
- Figure S5.tif
- The raw data for Figure S1D and Figure S3 of Cellprol-6987-22.R1.pptx
